# Supplementary material for: Effect of processing on composition changes of selected spices
Source: PLoS One. 2017 May 1;12(5):e0176037. doi: 10.1371/journal.pone.0176037 (PMC5411073; doi:10.1371/journal.pone.0176037)
Supplement: S1 Data — (XLSX) [file pone.0176037.s001.xlsx]

## Sheet: Moisture
		평균	STD		수분(g/100g)						rate of moisture change (%)
샘 플 명	배 송 일	Average	STD		1	2	3	4	5		1	2	3	4	5		Average
Crown Daisy (쑥갓나물)	fresh/원재료	93.0343	0.090233		92.9519	92.9743	92.9902	93.0902	93.1651
	boiling/삶기	93.1201	0.118962		92.9643	93.1174	93.0557	93.1907	93.2724		0.0133402	0.153914	0.0704375	0.10796	0.115172		0.0921646
	baking/굽기	90.496	0.164427		90.3811	90.3094	90.4557	90.6591	90.6746		-2.76573	-2.86628	-2.72556	-2.61155	-2.67321		-2.72847
	stir-frying/볶기	89.9276	0.0652773		90.002	89.8866	89.8399	89.973	89.9363		-3.17358	-3.32103	-3.38778	-3.34858	-3.46568		-3.33933
	deep-frying/튀기기	20.7079	0.134466		20.6879	20.5845	20.8512				-77.7434	-77.86	-77.577				-77.7268
	steaming/찌기	92.5475	0.0952843		92.6593	92.6293	92.5008	92.5195	92.4285		-0.314786	-0.37107	-0.526292	-0.613061	-0.790639		-0.52317
	roasting/로스팅	94.0662	2.73456		97.2203	91.5139	95.6019	90.8991	95.0957		4.59205	-1.57076	2.80858	-2.35374	2.07224		1.10967
	microwaving	91.9985	0.155686		91.9175	91.7895	92.1661	92.1343	91.9851		-1.11283	-1.27433	-0.886222	-1.02685	-1.26657		-1.11336
풋고추 원재료 unripe hot pepper	fresh/원재료	89.7777	0.235237		89.5988	89.6722	89.6133	89.843	90.161
	boiling/삶기	90.0623	0.257747		90.0174	90.057	89.6821	90.1625	90.3926		0.467194	0.429119	0.0767743	0.35562	0.256874		0.317116
	baking/굽기	88.0953	0.15546		88.1284	88.2667	88.0772	88.1579	87.8464		-1.64109	-1.56738	-1.71414	-1.87561	-2.56719		-1.87308
	stir-frying/볶기	87.7111	0.140825		87.8334	87.851	87.7124	87.5084	87.6502		-1.97034	-2.03095	-2.12123	-2.59853	-2.7848		-2.30117
	deep-frying/튀기기	69.3742	0.335485		69.2785	69.8254	69.154	69.6064	69.0067		-22.6792	-22.1326	-22.8307	-22.5244	-23.4628		-22.7259
	steaming/찌기	89.2154	0.166797		89.048	89.2615	89.0819	89.2188	89.467		-0.61474	-0.458001	-0.592992	-0.694768	-0.769734		-0.626047
	roasting/로스팅	89.1715	0.75625		88.7659	88.3458	89.5515	90.023			-0.929588	-1.47917	-0.068963	0.200349			-0.569342
	microwaving	88.0403	0.140309		88.049	88.2758	87.9314	88.0055	87.9396		-1.72971	-1.55723	-1.87684	-2.04523	-2.46381		-1.93457
양파 원재료 onion	fresh/원재료	92.6573	0.0508146		92.6425	92.5988	92.6697	92.6393	92.7361
	boiling/삶기	93.3525	0.0547175		93.344	93.2804	93.3471	93.4341	93.3567		0.757212	0.736079	0.730983	0.857951	0.669211		0.750287
	baking/굽기	90.9675	0.0858477		90.9488	90.8679	90.9158	91.0202	91.0848		-1.82821	-1.86925	-1.89264	-1.74775	-1.78064		-1.8237
	stir-frying/볶기	89.2167	0.389941		89.098	89.0341	89.9108	88.9895	89.0512		-3.826	-3.84962	-2.97713	-3.9398	-3.97353		-3.71322
	deep-frying/튀기기	69.3356	0.656458		70.2566	68.4926	69.3455	69.5754	69.0081		-24.1637	-26.033	-25.1692	-24.8965	-25.5866		-25.1698
	steaming/찌기	92.3549	0.0326312		92.3465	92.3708	92.3151	92.3408	92.4013		-0.319508	-0.246223	-0.382649	-0.322217	-0.361024		-0.326325
	roasting/로스팅	88.4539	0.113096		88.5226	88.5444	88.4729	88.2599	88.4699		-4.4471	-4.37846	-4.52877	-4.72737	-4.60037		-4.53641
	microwaving	91.2064	0.0652402		91.1663	91.1166	91.2556	91.2178	91.2757		-1.59344	-1.60067	-1.52596	-1.53445	-1.57479		-1.56586
마늘 원재료 garlic	fresh/원재료	67.6937	0.491539		67.768	68.4889	67.2026	67.4156	67.5934
	boiling/삶기	70.7519	0.480461		70.7483	70.9783	70.7675	69.9833	71.2821		4.3978	3.63475	5.30471	3.80876	5.45719		4.52064
	baking/굽기	63.6139	0.611334		63.3468	63.7233	64.5021	63.6703	62.8268		-6.52402	-6.95821	-4.01845	-5.55554	-7.05187		-6.02162
	stir-frying/볶기	63.785	0.596161		63.4202	64.473	63.4619				-6.41571	-5.86358	-5.5663				-5.94853
	deep-frying/튀기기	38.9361	0.560214		39.3166	38.2928	39.1989				-41.9835	-44.089	-41.6706				-42.581
	steaming/찌기	65.3367	0.481776		64.9379	65.4553	64.7498	65.6385	65.9022		-4.17616	-4.42933	-3.64986	-2.63604	-2.50202		-3.47868
	roasting/로스팅	61.4419	0.514536		61.7887	61.8626	60.5838	61.5904	61.3841		-8.82319	-9.675	-9.84902	-8.64073	-9.18625		-9.23484
	microwaving	62.3637	0.628819		62.03	62.3713	63.1426	61.5205	62.7543		-8.46712	-8.93225	-6.04143	-8.74442	-7.15913		-7.86887
홍고추 원재료 red pepper	fresh/원재료	81.8478	0.453379		82.0491	81.2171	81.5542	82.3441	82.0745
	boiling/삶기	84.158	0.607147		83.1016	84.5133	84.2033	84.3992	84.5728		1.28277	4.0585	3.24827	2.49575	3.04394		2.82585
	baking/굽기	80.8392	0.364867		81.3088	80.3935	81.0806	80.6069	80.806		-0.902265	-1.01407	-0.580718	-2.10968	-1.54555		-1.23046
	stir-frying/볶기	81.278	0.331212		81.0965	81.0581	81.7518	80.9865	81.4972		-1.16101	-0.195772	0.242293	-1.64869	-0.703385		-0.693313
	deep-frying/튀기기	46.756	0.351397		46.2213	46.7493	46.7289	47.1914	46.8889		-43.6663	-42.4391	-42.702	-42.69	-42.8703		-42.8735
	steaming/찌기	81.6749	0.597815		80.8543	81.429	81.6212	82.4159	82.054		-1.4562	0.260906	0.082154	0.0871951	-0.0249773		-0.210185
	roasting/로스팅	79.4401	0.613347		79.858	80.1854	79.1653	78.6057	79.386		-2.67047	-1.2703	-2.92922	-4.53997	-3.27568		-2.93713
	microwaving	81.3096	0.248414		81.4767	81.1022	81.0916	81.5678			-0.697631	-0.141473	-0.56723	-0.942751			-0.587271

## Sheet: Fat
지방(g/100g)_한경대
					Fat content (g/100g)						rate of fat content change (%)										TR (%)
샘 플 명	배 송 일	Average	STD		1	2	3	4	5		1	2	3	4	5	Average	STD		weight		1	2	3	4	5	Average	STD
Crown Daisy (쑥갓나물)	fresh/원재료	0.442233	0.00508462		0.4433	0.4367	0.4467												3500
	boiling/삶기	0.2611	0.0125861		0.2666	0.2467	0.27				-39.8601	-43.5081	-39.5567			-40.975	2.19899		2045		35.1389	33.0074	35.3161			34.4875	1.28484
	baking/굽기	0.5055	0.0156904		0.5232	0.4933	0.5				18.0239	12.9608	11.9319			14.3056	3.26102		2070		69.8027	66.8083	66.1998			67.6036	1.92866
	stir-frying/볶기	1.50813	0.0239086		1.5265	1.5168	1.4811				244.349	247.332	231.565			241.082	8.37608		2360		232.19	234.201	223.569			229.987	5.64787
	deep-frying/튀기기	67.9242	0.671754		67.2167	67.1811	68.2868	68.5886	68.3477		15062.8	15283.8	15186.9	15409.6	15355.1	15259.7	138.037		2545		11025.5	11186.2	11115.8	11277.7	11238.1	11168.7	100.373
	steaming/찌기	0.448833	0.00505206		0.4532	0.45	0.4433				2.23325	3.04557	-0.761137			1.50589	2.00488		1820		53.1613	53.5837	51.6042			52.7831	1.04254
	roasting/로스팅	0.4456	0.0183747		0.4634	0.4267	0.4467				4.53418	-2.2899	0			0.748091	3.473		2373		70.8742	66.2474	67.8			68.3072	2.35469
	microwaving	0.3466	0.0119954		0.3366	0.3433	0.3599				-24.0695	-21.3877	-19.4314			-21.6295	2.32848		2470		53.5853	55.4778	56.8584			55.3072	1.64324
풋고추 원재료 unripe hot pepper	fresh/원재료	0.759933	0.0260043		0.7433	0.7899	0.7466												3000
	boiling/삶기	0.651033	0.0117411		0.6499	0.6633	0.6399				-12.5656	-16.0273	-14.2915			-14.2948	1.73088		2586		75.3685	72.3844	73.8808			73.8779	1.49202
	baking/굽기	0.6633	0.0284937		0.69	0.6333	0.6666				-7.17073	-19.8253	-10.7152			-12.5704	6.52808		2626		81.2566	70.1796	78.1539			76.53	5.71424
	stir-frying/볶기	1.50107	0.0411321		1.4666	1.49	1.5466				97.3093	88.6315	107.152			97.6977	9.26658		2830		186.128	177.942	195.414			186.495	8.74148
	deep-frying/튀기기	16.0202	0.0848548		16.0956	15.9033	16.0095	16.1095	15.9833		2065.42	1913.33	2044.32	2019.86	2003.25	2009.24	58.5972		2896		2090.36	1943.54	2069.98	2046.37	2030.34	2036.12	56.5658
	steaming/찌기	0.608867	0.0150321		0.61	0.6233	0.5933				-17.9335	-21.0913	-20.5331			-19.8526	1.68526		1892		51.7566	49.7651	50.1171			50.5463	1.06283
	roasting/로스팅	0.77665	0.0370175		0.7833	0.73	0.7733	0.82			5.38141	-7.58324	3.57621	7.9042		2.31965	6.83637		2528		88.8014	77.8765	87.2802	90.9273		86.2214	5.76078
	microwaving	0.6333	0.0185712		0.65	0.6366	0.6133				-12.5521	-19.4075	-17.8543			-16.6046	3.59448		2614		76.1962	70.2229	71.5763			72.6652	3.13199
양파 원재료 onion	fresh/원재료	0.217733	0.00509542		0.2133	0.2166	0.2233												3000
	boiling/삶기	0.3433	0.0115182		0.3367	0.3566	0.3366				57.8528	64.6353	50.7389			57.7423	6.94884		2452		129.018	134.562	123.204			128.928	5.67952
	baking/굽기	0.186667	0.00665006		0.18	0.1867	0.1933				-15.6118	-13.8042	-13.4348			-14.2836	1.16497		2506		70.4923	72.0022	72.3108			71.6017	0.973141
	stir-frying/볶기	2.65087	0.0408123		2.6961	2.6397	2.6168				1163.99	1118.7	1071.88			1118.19	46.0611		2740		1154.45	1113.08	1070.31			1112.61	42.0691
	deep-frying/튀기기	9.1186	0.201476		8.8409	8.9718	9.283	9.2864	9.2109		4044.82	4042.11	4057.19	4165.03	4130.36	4087.9	56.2331		2744		3791.13	3788.65	3802.44	3901.08	3869.37	3830.53	51.4345
	steaming/찌기	0.235533	0.00508462		0.2366	0.24	0.23				10.9236	10.8033	3.00045			8.24245	4.54011		890		32.9073	32.8717	30.5568			32.1119	1.3469
	roasting/로스팅	0.235567	0.0245327		0.2167	0.2267	0.2633				1.594	4.66297	17.9131			8.0567	8.67274		1912		64.7492	66.7052	75.15			68.8681	5.52743
	microwaving	0.371067	0.00835125		0.3799	0.3633	0.37				78.106	67.7285	65.6964			70.5103	6.65605		2848		169.082	159.23	157.301			161.871	6.31881
마늘 원재료 garlic	fresh/원재료	0.212167	0.00767876		0.2033	0.2166	0.2166												2500
	boiling/삶기	0.206667	0.0152753		0.19	0.22	0.21				-6.54206	1.56971	-3.04709			-2.67314	4.06879		2264		84.6355	91.9815	87.8006			88.1392	3.6847
	baking/굽기	0.274975	0.0123214		0.2666	0.27	0.27	0.2933			31.1363	24.6537	24.6537	38.2404		29.671	6.47886		2318		121.59	115.579	115.579	128.176		120.231	6.0072
	stir-frying/볶기	0.7922	0.00840417		0.7933	0.7833	0.8				290.212	261.634	269.344			273.73	14.7848		2438		380.534	352.666	360.185			364.462	14.4181
	deep-frying/튀기기	6.18753	0.0652811		6.1267	6.2565	6.1794				2913.63	2788.5	2752.91			2818.35	84.4118		2472		2979.87	2856.15	2820.96			2885.66	83.4664
	steaming/찌기	0.1722	0.0107014		0.18	0.1766	0.16				-11.4609	-18.4672	-26.1311			-18.6864	7.33757		1562		55.3192	50.9417	46.1533			50.8047	4.58451
	roasting/로스팅	0.134533	0.00496622		0.14	0.1303	0.1333				-31.1363	-39.843	-38.458			-36.4791	4.67857		2164		59.6085	52.0719	53.2708			54.9837	4.04977
	microwaving	0.268867	0.0252161		0.2866	0.28	0.24				40.9739	29.2705	10.8033			27.0159	15.2111		2222		125.298	114.896	98.482			112.892	13.5197
홍고추 원재료 red pepper	fresh/원재료	0.970967	0.0435146		0.9298	1.0165	0.9666												2500
	boiling/삶기	0.499967	0.0273171		0.4933	0.4766	0.53				-46.9456	-53.1136	-45.1686			-48.4093	4.16984		2020		42.868	37.8842	44.3037			41.6853	3.36923
	baking/굽기	1.06528	0.0278217		1.05	1.0832	1.0233	1.0866	1.0833		12.9275	6.56173	5.86592	11.9091	11.5692	9.7667	3.2908		2294		103.622	97.781	97.1426	102.688	102.376	100.722	3.01964
	stir-frying/볶기	2.3376	0.083606		2.3465	2.2499	2.4164				152.366	121.338	149.99			141.231	17.269		2230		225.111	197.433	222.991			215.178	15.404
	deep-frying/튀기기	22.9716	0.0834686		23.0626	22.9536	22.8986				2380.38	2158.1	2268.98			2269.16	111.141		2362		2343.47	2133.45	2238.22			2238.38	105.006
	steaming/찌기	1.0077	0.0510454		0.9499	1.0466	1.0266				2.16176	2.96114	6.20732			3.77674	2.14256		1266		51.7347	52.1395	53.7834			52.5525	1.08499
	roasting/로스팅	0.713333	0.0152644		0.6967	0.7267	0.7166				-25.0699	-28.5096	-25.8639			-26.4811	1.801		1994		59.7642	57.0207	59.131			58.6387	1.43648
	microwaving	1.28767	0.0499874		1.3365	1.2899	1.2366				43.7406	26.8962	27.933			32.8566	9.44007		2202		126.607	111.77	112.683			117.02	8.31481

## Sheet: Fatty acids
		4:0 (g/100g)								6:0 (g/100g)						8:0 (g/100g)								10:0 (g/100g)				12:0 (g/100g)						14:0 (g/100g)						14:1 (g/100g)						16:0 (g/100g)
샘 플 명	샘 플 명	평균4:0 (g/100g)	STD	Q-max	Q-small	1(고려대)	2(충남대)	3(중앙대)		평균6:0 (g/100g)	STD	1(고려대)	2(충남대)	3(중앙대)		평균8:0 (g/100g)	STD	1(고려대)	2(충남대)	3(중앙대)		평균 10:0 (g/100g)	STD	1(고려대)	2(충남대)	3(중앙대)		평균 12:0 (g/100g)	STD	1(고려대)	2(충남대)	3(중앙대)		평균 14:0 (g/100g)	STD	1(고려대)	2(충남대)	3(중앙대)		평균 14:1 (g/100g)	STD	1(고려대)	2(충남대)	3(중앙대)		평균 16:0 (g/100g)	STD	1(고려대)	2(충남대)
Crown Daisy (쑥갓나물)	fresh/원재료	0	0	#DIV/0!	#DIV/0!	0	0	0		0	0	0	0	0		0	0	0	0	0		0	0	0	0	0		0	0	0	0	0		0	0	0	0	0		0	0	0	0	0		0.0278276	0.00197399	0.028	0.0297098
	boiling/삶기	0	0	#DIV/0!	#DIV/0!	0	0	0		0	0	0	0	0		0	0	0	0	0		0	0	0	0	0		0.00210147	0.0018201	0	0.00312743	0.00317699		0	0	0	0	0		0	0	0	0	0		0.0366584	0.00346336	0.033	0.0398865
	baking/굽기	0	0	#DIV/0!	#DIV/0!	0	0	0		0	0	0	0	0		0	0	0	0	0		0	0	0	0	0		0.00312818	0.00113173	0.002	0.00312112	0.00426342		0	0	0	0	0		0	0	0	0	0		0.0356617	0.00359751	0.037	0.0383982
	stir-frying/볶기	0	0	#DIV/0!	#DIV/0!	0	0	0		0	0	0	0	0		0	0	0	0	0		0	0	0	0	0		0.00038181	0.000661315	0	0	0.00114543		0	0	0	0	0		0	0	0	0	0		0.104421	0.0254297	0.079	0.129859
	deep-frying/튀기기	0	0	#DIV/0!	#DIV/0!	0	0	0		0	0	0	0	0		0.00756438	0.00117113	0.007	0.00678231	0.00891082		0	0	0	0	0		0.00407663	0.00125741	0.005	0.00264457	0.00458531		0.0431026	0.00215271	0.041	0.0430057	0.0453021		0	0	0	0	0		6.2003	0.0930094	6.145	6.14821
	steaming/찌기	0	0	#DIV/0!	#DIV/0!	0	0	0		0	0	0	0	0		0	0	0	0	0		0	0	0	0	0		0	0	0	0	0		0	0	0	0	0		0	0	0	0	0		0.0857177	0.106205	0.208	0.0165248
	roasting/로스팅	0	0	#DIV/0!	#DIV/0!	0	0	0		0	0	0	0	0		0	0	0	0	0		0	0	0	0	0		0	0	0	0	0		0	0	0	0	0		0	0	0	0	0		0.0269361	0.00561422	0.023	0.033365
	쑥갓나물 microwaving	0	0	#DIV/0!	#DIV/0!	0	0	0		0	0	0	0	0		0	0	0	0	0		0	0	0	0	0		0	0	0	0	0		0.000983483	0.00106476	0	0.000836252	0.0021142		0	0	0	0	0		0.0309321	0.00988698	0.02	0.0392476
풋고추 원재료 unripe hot pepper	fresh/원재료	0	0	#DIV/0!	#DIV/0!	0	0	0		0	0	0	0	0		0	0	0	0	0		0	0	0	0	0		0	0	0	0	0		0.000967672	0.000839717	0	0.00150473	0.00139829		0	0	0	0	0		0.0613656	0.0195627	0.045	0.0560642
	boiling/삶기	0	0	#DIV/0!	#DIV/0!	0	0	0		0	0	0	0	0		0	0	0	0	0		0	0	0	0	0		0	0	0	0	0		0.000895008	0.000825649	0	0.00162697	0.00105805		0	0	0	0	0		0.060127	0.0147527	0.048	0.0765511
	baking/굽기	0	0	#DIV/0!	#DIV/0!	0	0	0		0	0	0	0	0		0	0	0	0	0		0	0	0	0	0		0	0	0	0	0		0	0	0	0	0		0	0	0	0	0		0.0669383	0.0119886	0.057	0.0802531
	stir-frying/볶기	0	0	#DIV/0!	#DIV/0!	0	0	0		0	0	0	0	0		0	0	0	0	0		0	0	0	0	0		0	0	0	0	0		0.00180984	0.000819312	0.001	0.00263831	0.00179121		0	0	0	0	0		0.140129	0.0523904	0.09	0.19452
	deep-frying/튀기기	0	0	#DIV/0!	#DIV/0!	0	0	0		0	0	0	0	0		0	0	0	0	0		0	0	0	0	0		0	0	0	0	0		0.0113414	0.00117774	0.01	0.012206	0.011818		0	0	0	0	0		1.52864	0.132207	1.376	1.603
	steaming/찌기	0	0	#DIV/0!	#DIV/0!	0	0	0		0	0	0	0	0		0	0	0	0	0		0	0	0	0	0		0	0	0	0	0		0	0	0	0	0		0	0	0	0	0		0.0303789	0.00264049	0.033	0.0304173
	roasting/로스팅	0	0	#DIV/0!	#DIV/0!	0	0	0		0	0	0	0	0		0	0	0	0	0		0	0	0	0	0		0	0	0	0	0		0	0	0	0	0		0	0	0	0	0		0.0402501	0.00317437	0.037	0.0404075
	쑥갓나물 microwaving	0	0	#DIV/0!	#DIV/0!	0	0	0		0	0	0	0	0		0	0	0	0	0		0	0	0	0	0		0	0	0	0	0		0	0	0	0	0		0	0	0	0	0		0.0771214	0.0184883	0.056	0.0849931
양파 원재료 onion	fresh/원재료	0	0	#DIV/0!	#DIV/0!	0	0	0		0	0	0	0	0		0	0	0	0	0		0	0	0	0	0		0	0	0	0	0		0	0	0	0	0		0	0	0	0	0		0.0109307	0.00157277	0.00978012	0.0127228
	boiling/삶기	0	0	#DIV/0!	#DIV/0!	0	0	0		0	0	0	0	0		0	0	0	0	0		0	0	0	0	0		0	0	0	0	0		0	0	0	0	0		0	0	0	0	0		0.011325	0.00523266	0.0106064	0.0168798
	baking/굽기	0	0	#DIV/0!	#DIV/0!	0	0	0		0	0	0	0	0		0	0	0	0	0		0	0	0	0	0		0	0	0	0	0		0	0	0	0	0		0	0	0	0	0		0.108679	0.169779	0.304723	0.0107177
	stir-frying/볶기	0	0	#DIV/0!	#DIV/0!	0	0	0		0	0	0	0	0		0	0	0	0	0		0	0	0	0	0		0	0	0	0	0		0.00234134	0.0003201	0.00197614	0.00247458	0.0025733		0	0	0	0	0		0.280689	0.0392439	0.279096	0.242267
	deep-frying/튀기기	0	0	#DIV/0!	#DIV/0!	0	0	0		0	0	0	0	0		0	0	0	0	0		0	0	0	0	0		0.000178101	0.00030848	0.000534302	0	0		0.00609548	0.00143255	0.00444717	0.00704012	0.00679916		0	0	0	0	0		0.847204	0.164885	0.657021	0.950041
	steaming/찌기	0	0	#DIV/0!	#DIV/0!	0	0	0		0	0	0	0	0		0	0	0	0	0		0	0	0	0	0		0	0	0	0	0		0	0	0	0	0		0	0	0	0	0		0.00923627	0.00336894	0.0094656	0.0124847
	roasting/로스팅	0	0	#DIV/0!	#DIV/0!	0	0	0		0	0	0	0	0		0	0	0	0	0		0	0	0	0	0		0	0	0	0	0		0	0	0	0	0		0	0	0	0	0		0.0104899	0.00300288	0.0136462	0.0101548
	쑥갓나물 microwaving	0	0	#DIV/0!	#DIV/0!	0	0	0		0	0	0	0	0		0	0	0	0	0		0	0	0	0	0		0	0	0	0	0		0	0	0	0	0		0	0	0	0	0		0.00846821	0.0015035	0.00788983	0.010175
마늘 원재료 garlic	fresh/원재료	0	0	#DIV/0!	#DIV/0!	0	0	0		0	0	0	0	0		0	0	0	0	0		0	0	0	0	0		0	0	0	0	0		0.000459734	0.000796283	0	0.0013792	0		0	0	0	0	0		0.0231016	0.00306244	0.0220515	0.0265509
	boiling/삶기	0	0	#DIV/0!	#DIV/0!	0	0	0		0	0	0	0	0		0	0	0	0	0		0	0	0	0	0		0	0	0	0	0		0	0	0	0	0		0	0	0	0	0		0.0207574	0.000908785	0.02151	0.0210145
	baking/굽기	0	0	#DIV/0!	#DIV/0!	0	0	0		0	0	0	0	0		0	0	0	0	0		0	0	0	0	0		0	0	0	0	0		0	0	0	0	0		0	0	0	0	0		0.0236191	0.00410521	0.0227716	0.0280819
	stir-frying/볶기	0	0	#DIV/0!	#DIV/0!	0	0	0		0	0	0	0	0		0	0	0	0	0		0	0	0	0	0		0	0	0	0	0		0.00130021	0.000719153	0.000680211	0.0011318	0.00208863		0	0	0	0	0		0.0874973	0.000234724	0.0877627	0.0874124
	deep-frying/튀기기	0	0	#DIV/0!	#DIV/0!	0	0	0		0	0	0	0	0		0	0	0	0	0		0	0	0	0	0		0	0	0	0	0		0.00511452	0.000804761	0.00427149	0.00519751	0.00587458		0.000613978	0.00106344	0.00184194	0	0		0.723366	0.138697	0.581029	0.730959
	steaming/찌기	0	0	#DIV/0!	#DIV/0!	0	0	0		0	0	0	0	0		0	0	0	0	0		0	0	0	0	0		0	0	0	0	0		0.000428494	0.000742174	0.00128548	0	0		0.000270282	0.000468141	0.000810845	0	0		0.0189303	0.0060795	0.0199956	0.0244067
	roasting/로스팅	0	0	#DIV/0!	#DIV/0!	0	0	0		0	0	0	0	0		0	0	0	0	0		0	0	0	0	0		0	0	0	0	0		0.000587624	0.00101779	0.00176287	0	0		0.000363793	0.000630109	0.00109138	0	0		0.0234149	0.00601334	0.0247433	0.028653
	쑥갓나물 microwaving	0	0	#DIV/0!	#DIV/0!	0	0	0		0	0	0	0	0		0	0	0	0	0		0	0	0	0	0		0	0	0	0	0		0.00110982	0.00192226	0.00332945	0	0		0	0	0	0	0		0.0245544	0.00515247	0.0272385	0.0278108
홍고추 원재료 red pepper	fresh/원재료	0	0	#DIV/0!	#DIV/0!	0	0	0		0	0	0	0	0		0	0	0	0	0		0.000374503	0.000458719	0.000886152	0.000237356	0		0.00561327	0.00160095	0.00733111	0.0053458	0.0041629		0.0120786	0.00283078	0.00907691	0.0124588	0.0147		0	0	0	0	0		0.0259534	0.0114891	0.0384737	0.0158945
	boiling/삶기	0	0	#DIV/0!	#DIV/0!	0	0	0		0	0	0	0	0		0	0	0	0	0		0	0	0	0	0		0.00250623	0.000526802	0.0021619	0.00224411	0.00311267		0.00691305	0.000436734	0.00719115	0.00640968	0.00713833		0	0	0	0	0		0.0374306	0.0021264	0.0370308	0.0397285
	baking/굽기	0	0	#DIV/0!	#DIV/0!	0	0	0		0	0	0	0	0		0	0	0	0	0		0	0	0	0	0		0.00265471	0.000523111	0.00230659	0.00240127	0.00325627		0.00846532	0.00156409	0.00728004	0.00787782	0.0102381		0	0	0	0	0		0.0587818	0.0163745	0.0400416	0.0703262
	stir-frying/볶기	0	0	#DIV/0!	#DIV/0!	0	0	0		0	0	0	0	0		0	0	0	0	0		0	0	0	0	0		0.00268024	0.00107641	0.00229203	0.0018518	0.00389691		0.010317	0.0034779	0.0087272	0.00791805	0.0143056		0	0	0	0	0		0.220281	0.0710921	0.159735	0.202547
	deep-frying/튀기기	0	0	#DIV/0!	#DIV/0!	0	0	0		0	0	0	0	0		0	0	0	0	0		0	0	0	0	0		0.0026465	0.000467968	0.002245	0.00316044	0.00253405		0.0273849	0.00851748	0.0185673	0.0280208	0.0355667		0.000766746	0.00132804	0.00230024	0	0		2.22592	0.396216	1.86028	2.64689
	steaming/찌기	0	0	#DIV/0!	#DIV/0!	0	0	0		0	0	0	0	0		0	0	0	0	0		0	0	0	0	0		0.00320828	0.000443088	0.00304028	0.00287377	0.0037108		0.0114294	0.0011193	0.0101738	0.0123226	0.0117919		0	0	0	0	0		0.0741166	0.0218246	0.0503234	0.0932055
	roasting/로스팅	0	0	#DIV/0!	#DIV/0!	0	0	0		0	0	0	0	0		0	0	0	0	0		0	0	0	0	0		0.00310972	0.00096842	0.00238663	0.00273256	0.00420997		0.0104541	0.00337533	0.00726701	0.0101047	0.0139905		0	0	0	0	0		0.0511908	0.0171645	0.0348626	0.0690844
	쑥갓나물 microwaving	0	0	#DIV/0!	#DIV/0!	0	0	0		0	0	0	0	0		0	0	0	0	0		0	0	0	0	0		0.00265587	0.000957866	0.00219703	0.00201373	0.00375684		0.0093176	0.00185129	0.00787947	0.00866695	0.0114064		0	0	0	0	0		0.0691969	0.0231985	0.0434665	0.0756102
				#NUM!	#NUM!
				#NUM!	#NUM!
				#NUM!	#NUM!
				#NUM!	#NUM!
				#NUM!	#NUM!
				#NUM!	#NUM!
				#NUM!	#NUM!
				#NUM!	#NUM!
				#NUM!	#NUM!
				#NUM!	#NUM!
				#NUM!	#NUM!
				#NUM!	#NUM!
				#NUM!	#NUM!
				#NUM!	#NUM!
				#NUM!	#NUM!
				#NUM!	#NUM!
				#NUM!	#NUM!
				#NUM!	#NUM!
				#NUM!	#NUM!
				#NUM!	#NUM!
				#NUM!	#NUM!
				#NUM!	#NUM!
				#NUM!	#NUM!
				#NUM!	#NUM!
				#NUM!	#NUM!
				#NUM!	#NUM!
				#NUM!	#NUM!
				#NUM!	#NUM!
				#NUM!	#NUM!
				#NUM!	#NUM!
				#NUM!	#NUM!
				#NUM!	#NUM!
				#NUM!	#NUM!
				#NUM!	#NUM!
				#NUM!	#NUM!
				#NUM!	#NUM!
				#NUM!	#NUM!
				#NUM!	#NUM!
				#NUM!	#NUM!
				#NUM!	#NUM!
				#NUM!	#NUM!
				#NUM!	#NUM!
				#NUM!	#NUM!
				#NUM!	#NUM!
				#NUM!	#NUM!
				#NUM!	#NUM!
				#NUM!	#NUM!
				#NUM!	#NUM!
				#NUM!	#NUM!
				#NUM!	#NUM!
				#NUM!	#NUM!
				#NUM!	#NUM!
				#NUM!	#NUM!
				#NUM!	#NUM!
				#NUM!	#NUM!
				#NUM!	#NUM!
				#NUM!	#NUM!
				#NUM!	#NUM!
				#NUM!	#NUM!
				#NUM!	#NUM!
				#NUM!	#NUM!
				#NUM!	#NUM!
				#NUM!	#NUM!
				#NUM!	#NUM!
				#NUM!	#NUM!
				#NUM!	#NUM!
				#NUM!	#NUM!
				#NUM!	#NUM!
				#NUM!	#NUM!
				#NUM!	#NUM!
				#NUM!	#NUM!
				#NUM!	#NUM!
				#NUM!	#NUM!
				#NUM!	#NUM!
				#NUM!	#NUM!
				#NUM!	#NUM!
				#NUM!	#NUM!
				#NUM!	#NUM!
				#NUM!	#NUM!
				#NUM!	#NUM!
				#NUM!	#NUM!
				#NUM!	#NUM!
				#NUM!	#NUM!
				#NUM!	#NUM!
				#NUM!	#NUM!
				#NUM!	#NUM!
				#NUM!	#NUM!
				#NUM!	#NUM!
				#NUM!	#NUM!
				#NUM!	#NUM!
				#NUM!	#NUM!
				#NUM!	#NUM!
				#NUM!	#NUM!
				#NUM!	#NUM!
				#NUM!	#NUM!
				#NUM!	#NUM!
				#NUM!	#NUM!
				#NUM!	#NUM!
				#NUM!	#NUM!
				#NUM!	#NUM!
				#NUM!	#NUM!
				#NUM!	#NUM!
				#NUM!	#NUM!
				#NUM!	#NUM!
				#NUM!	#NUM!
				#NUM!	#NUM!
				#NUM!	#NUM!
				#NUM!	#NUM!
				#NUM!	#NUM!
				#NUM!	#NUM!
				#NUM!	#NUM!
				#NUM!	#NUM!
				#NUM!	#NUM!
				#NUM!	#NUM!
				#NUM!	#NUM!
				#NUM!	#NUM!
				#NUM!	#NUM!
				#NUM!	#NUM!
				#NUM!	#NUM!
				#NUM!	#NUM!
				#NUM!	#NUM!
				#NUM!	#NUM!
				#NUM!	#NUM!
				#NUM!	#NUM!
				#NUM!	#NUM!
				#NUM!	#NUM!
				#NUM!	#NUM!
				#NUM!	#NUM!
				#NUM!	#NUM!
				#NUM!	#NUM!
				#NUM!	#NUM!
				#NUM!	#NUM!
				#NUM!	#NUM!
				#NUM!	#NUM!
				#NUM!	#NUM!
				#NUM!	#NUM!
				#NUM!	#NUM!
				#NUM!	#NUM!
				#NUM!	#NUM!
				#NUM!	#NUM!
				#NUM!	#NUM!
				#NUM!	#NUM!
				#NUM!	#NUM!
				#NUM!	#NUM!
				#NUM!	#NUM!
				#NUM!	#NUM!
				#NUM!	#NUM!
				#NUM!	#NUM!
				#NUM!	#NUM!
				#NUM!	#NUM!
				#NUM!	#NUM!
				#NUM!	#NUM!
				#NUM!	#NUM!
				#NUM!	#NUM!
				#NUM!	#NUM!
				#NUM!	#NUM!
				#NUM!	#NUM!
				#NUM!	#NUM!
				#NUM!	#NUM!
				#NUM!	#NUM!
				#NUM!	#NUM!
				#NUM!	#NUM!
				#NUM!	#NUM!
				#NUM!	#NUM!
				#NUM!	#NUM!
				#NUM!	#NUM!
				#NUM!	#NUM!
				#NUM!	#NUM!
				#NUM!	#NUM!
				#NUM!	#NUM!
				#NUM!	#NUM!
				#NUM!	#NUM!
				#NUM!	#NUM!
				#NUM!	#NUM!
				#NUM!	#NUM!
[truncated: 111 more columns]

## Sheet: Beta-carotene
					Beta-carotene(ug/100g)
										rate of change (%)						TR (%)
Sample		Average	STD	무게		1(순천대)	2(충남대)	3(다산)		1(순천대)	2(충남대)	3(다산)	Average	STD		1(순천대)	2(충남대)	3(다산)	Average	STD
Crown Daisy (쑥갓나물)	fresh/원재료	2093.3	368.42	3500		2102.67	1720.28	2456.94
	boiling/삶기	2662.78	193.705	2045		2850.96	2673.39	2463.99		35.5876	55.4047	0.286983	30.4264	27.919		79.2219	90.8007	58.5963	76.2063	16.3127
	baking/굽기	2476.67	236.874	2070		2206.01	2577.85	2646.16		4.91484	49.8508	7.70154	20.8224	25.1779		62.0496	88.6261	63.6978	71.4578	14.891
	stir-frying/볶기	3039.25	255.091	2360		2849.69	3329.28	2938.78		35.527	93.5314	19.6116	49.5566	38.9058		91.3839	130.495	80.6524	100.844	26.2336
	deep-frying/튀기기	4950.19	625.294	2545		4682.39	5664.79	4503.41		122.687	229.295	83.2934	145.092	75.5353		161.926	239.445	133.281	178.217	54.925
	steaming/찌기	2238.27	460.465	1820		1991.18	2769.54	1954.09		-5.30247	60.9937	-20.4663	11.7416	43.3222		49.2427	83.7167	41.3575	58.1057	22.5275
	roasting/로스팅	2204.9	160.358	2373		2119.42	2389.89	2105.4		0.796412	38.9249	-14.3078	8.47116	27.4337		68.34	94.1911	58.0993	73.5434	18.6
	microwaving	2243.85	420.055	2470		1888.54	2707.44	2135.56		-10.1839	57.3841	-13.0804	11.3733	39.8729		63.3845	111.068	61.3404	78.5977	28.1389
풋고추 원재료 unripe hot pepper	fresh/원재료	95.3603	16.1943	3000		83.8201	88.3879	113.873
	boiling/삶기	343.09	22.8101	2586		318.922	346.106	364.242		280.484	291.576	219.867	263.975	38.5997		327.977	337.538	275.725	313.747	33.2729
	baking/굽기	351.929	17.1189	2626		371.334	345.487	338.965		343.013	290.876	197.669	277.186	73.6325		387.784	342.147	260.56	330.164	64.453
	stir-frying/볶기	361.7	17.4874	2830		352.586	350.652	381.862		320.646	296.72	235.34	284.236	44.002		396.81	374.239	316.338	362.462	41.5086
	deep-frying/튀기기	519.955	70.5635	2896		443.829	532.863	583.174		429.502	502.868	412.127	448.166	48.164		511.146	581.969	494.373	529.163	46.4943
	steaming/찌기	359.658	23.4319	1892		332.807	370.193	375.972		297.049	318.828	230.168	282.015	46.2026		250.406	264.141	208.226	240.924	29.1384
	roasting/로스팅	403.363	19.0391	2528		381.739	410.739	417.61		355.426	364.7	266.733	328.953	54.0833		383.773	391.587	309.034	361.465	45.5742
	microwaving	368.303	43.7858	2614		317.749	394.215	392.945		279.084	346.005	245.073	290.054	51.3527		330.308	388.619	300.674	339.867	44.7453
마늘 원재료 garlic	fresh/원재료	1.92535	0.0898984	2500		2.02061	1.91344	1.842
	boiling/삶기	1.81622	0.82671	2264		1.91007	0.946589	2.592		-5.47078	-50.5295	40.7166	-5.09455	45.6242		85.6057	44.8005	127.433	85.9464	41.3173
	baking/굽기	2.27703	0.734993	2318		1.44423	2.55187	2.835		-28.5252	33.3656	53.9088	19.583	42.9105		66.2714	123.657	142.704	110.877	39.7866
	stir-frying/볶기	3.11272	1.95289	2438		1.75621	2.23094	5.351		-13.085	16.5933	190.499	64.6692	109.978		84.7595	113.702	283.295	160.585	107.25
	deep-frying/튀기기	3.70755	1.16159	2472		3.11374	2.9629	5.046		54.0989	54.8466	173.941	94.2956	68.9762		152.373	153.112	270.873	192.12	68.2037
	steaming/찌기	2.58424	1.10414	1562		1.8997	1.99503	3.858		-5.98377	4.26378	109.446	35.9088	63.8911		58.7413	65.144	130.862	84.9158	39.9192
	roasting/로스팅	2.85568	1.20411	2164		1.77216	2.64288	4.152		-12.2958	38.122	125.407	50.4111	69.6692		75.9167	119.558	195.112	130.196	60.3056
	microwaving	2.51092	1.60681	2222		1.78189	1.39785	4.353		-11.8141	-26.9455	136.319	32.5199	90.2107		78.3796	64.9309	210.041	117.784	80.1793
홍고추 원재료 red pepper	fresh/원재료	2441.11	505.219	2500		2461.17	1926.16	2936
	boiling/삶기	1998.34	507.1	2020		2026.84	1477.59	2490.59		-17.6472	-23.2882	-15.1707	-18.702	4.16029		66.541	61.9831	68.5421	65.6887	3.36152
	baking/굽기	2380.76	235.49	2294		2371.87	2149.84	2620.57		-3.62814	11.6131	-10.7434	-0.919467	11.4218		88.4308	102.416	81.9019	90.9163	10.4806
	stir-frying/볶기	2442.72	535.607	2230		2161.01	2106.75	3060.39		-12.1956	9.37603	4.23689	0.472451	11.2677		78.3216	97.5634	92.9793	89.6214	10.0508
	deep-frying/튀기기	5353.31	919.539	2362		4359.21	5527.29	6173.44		77.1197	186.96	110.267	124.782	56.3403		167.343	271.12	198.66	212.374	53.2303
	steaming/찌기	2413.96	458.89	1266		2210.31	2092.14	2939.43		-10.1925	8.61725	0.116928	-0.486124	9.41938		45.4785	55.0038	50.6992	50.3938	4.76998
	roasting/로스팅	2491.29	545.847	1994		2352.33	2028.35	3093.18		-4.42209	5.30538	5.35362	2.07897	5.63013		76.2329	83.9916	84.03	81.4182	4.49059
	microwaving	2443.27	461.58	2202		2318.1	2057.19	2954.53		-5.81296	6.80283	0.6312	0.540357	6.30838		82.9599	94.0719	88.636	88.5559	5.55642

## Sheet: Alpha-tocoph. and tocotr.
						α-tocopherol(mg/100g)																total tocotrienol (α+β+γ+δ)(mg/100g)
										rate of change (%)						TR (%)														rate of change (%)						TR (%)
Sample		Average	STD	weight(g)		1(순천대)	2(충남대)	3(다산)		1(순천대)	2(충남대)	3(다산)	Average	STD		1(순천대)	2(충남대)	3(다산)	Average	STD		Average	STD	weight(g)		1(순천대)	2(충남대)	3(다산)		1(순천대)	2(충남대)	3(다산)	Average	STD		1(순천대)	2(충남대)	3(다산)	Average	STD
Crown Daisy (쑥갓나물)	fresh/원재료	0.498122	0.107078	3500		0.500483	0.389883	0.604														0	0	3500		0	0	0
	boiling/삶기	0.955413	0.0827689	2045		1.0412	0.876038	0.949		108.039	124.692	57.1192	96.6169	35.2049		121.554	131.284	91.8025	114.88	20.5697		0	0	2045		0	0	0
	baking/굽기	1.64455	0.231976	2070		1.53514	1.48751	1.911		206.732	281.528	216.391	234.884	40.6828		181.41	225.646	187.123	198.06	24.061		0	0	2070		0	0	0
	stir-frying/볶기	1.42053	0.159846	2360		1.51162	1.23596	1.514		202.033	217.007	150.662	189.901	34.7966		203.656	213.753	169.018	195.476	23.4628		0	0	2360		0	0	0
	deep-frying/튀기기	3.20825	0.435366	2545		3.02676	3.705	2.893		504.767	850.285	378.974	578.009	244.043		439.752	690.993	348.282	493.009	177.454		0.0522784	0.0508661	2545		0.110421	0.0304143	0.016
	steaming/찌기	0.497293	0.0267829	1820		0.528204	0.482675	0.481		5.5388	23.7999	-20.3642	2.99148	22.192		54.8802	64.3759	41.4106	53.5556	11.5398		0	0	1820		0	0	0
	roasting/로스팅	0.350923	0.0614513	2373		0.416074	0.342696	0.294		-16.8656	-12.1028	-51.3245	-26.7643	21.4026		56.3651	59.5943	33.002	49.6538	14.511		0	0	2373		0	0	0
	microwaving	0.31308	0.0677017	2470		0.370717	0.238523	0.33		-25.9281	-38.8218	-45.3642	-36.7047	9.8895		52.2736	43.1743	38.5572	44.6684	6.97916		0	0	2470		0	0	0
풋고추 원재료 unripe hot pepper	fresh/원재료	0.64382	0.346747	3000		1.04416	0.438298	0.449														0.0120216	0.00524214	3000		0.0155667	0.014498	0.006
	boiling/삶기	1.5667	0.0787849	2586		1.657	1.53109	1.512		58.692	249.327	236.748	181.589	106.618		136.792	301.119	290.277	242.73	91.9043		0.0110267	0.00175564	2586		0.009	0.0120801	0.012		-42.1844	-16.677	100	13.7129	75.8074		49.8371	71.8244	172.4	98.0205	65.346
	baking/굽기	1.36449	0.187213	2626		1.509	1.43147	1.153		44.5179	226.598	156.793	142.636	91.8616		126.501	285.882	224.779	212.387	80.4095		0.0137277	0.00423733	2626		0.015	0.0171831	0.009		-3.64066	18.5208	50	21.6267	26.9549		84.3465	103.745	131.3	106.464	23.5945
	stir-frying/볶기	1.43312	0.0825342	2830		1.52794	1.37742	1.394		46.3319	214.266	210.468	157.022	95.879		138.04	296.457	292.875	242.457	90.4459		0.0103997	0.00290842	2830		0.0137433	0.00845581	0.009		-11.7134	-41.6759	50	-1.12976	46.7453		83.2837	55.0191	141.5	93.2676	44.0964
	deep-frying/튀기기	2.34004	0.718671	2896		1.51019	2.75692	2.753		44.6321	529.006	513.14	362.26	275.188		139.618	607.201	591.885	446.235	265.648		0.0130573	0.00514691	2896		0.0101515	0.0100205	0.019		-34.7873	-30.8832	216.667	50.3321	144.063		62.952	66.7208	305.689	145.121	139.069
	steaming/찌기	1.57993	0.0790501	1892		1.65101	1.49479	1.594		58.1179	241.045	255.011	184.725	109.867		99.7197	215.086	223.894	179.566	69.2893		0.0100401	0.00186102	1892		0.0121887	0.00893165	0.009		-21.7006	-38.3938	50	-3.3648	46.9629		49.3808	38.853	94.6	60.9446	29.618
	roasting/로스팅	1.68783	0.131367	2528		1.83721	1.59029	1.636		75.9509	262.834	264.365	201.05	108.342		148.268	305.748	307.038	253.685	91.2959		0.0106414	0.0012394	2528		0.0103517	0.00957253	0.012		-33.5014	-33.9733	100	10.8418	77.2136		56.0362	55.6385	168.533	93.4027	65.0654
	microwaving	1.44922	0.0144389	2614		1.44879	1.46387	1.435		38.7518	233.989	219.599	164.113	108.804		120.899	291.016	278.477	230.131	94.805		0.00894401	0.00242166	2614		0.0113372	0.00649484	0.009		-27.1704	-55.2018	50	-10.7907	54.48		63.4589	39.0342	130.7	77.731	47.4703
양파 원재료 onion	fresh/원재료	0.0160971	0.00171319	3000		0.015614	0.0146774	0.018														0	0	3000		0	0	0
	boiling/삶기	0.0206795	0.00318764	2452		0.0219936	0.0170449	0.023		40.8584	16.1303	27.7778	28.2555	12.371		115.128	94.9172	104.437	104.827	10.1112		0	0	2452		0	0	0
	baking/굽기	0.0231137	0.00255947	2506		0.0241408	0.0202002	0.025		54.6102	37.628	38.8889	43.709	9.46168		129.151	114.965	116.019	120.045	7.90365		0	0	2506		0	0	0
	stir-frying/볶기	0.167164	0.00800111	2740		0.175798	0.165693	0.16		1025.9	1028.9	788.889	947.898	137.714		1028.32	1031.06	811.852	957.08	125.779		0	0	2740		0	0	0
	deep-frying/튀기기	0.734491	0.0425971	2744		0.778114	0.73236	0.693		4883.44	4889.72	3750	4507.72	656.212		4558.19	4563.93	3521.47	4214.53	600.216		0	0	2744		0	0	0
	steaming/찌기	0.0250815	0.00471754	890		0.0246498	0.0205946	0.03		57.8701	40.3152	66.6667	54.9507	13.4161		46.8348	41.6268	49.4444	45.9687	3.98012		0	0	890		0	0	0
	roasting/로스팅	0.0318462	0.00188215	1912		0.0325184	0.0297203	0.0333		108.265	102.491	85	98.585	12.114		132.734	129.054	117.907	126.565	7.72068		0	0	1912		0	0	0
	microwaving	0.0237563	0.00368995	2848		0.0219642	0.0213046	0.028		40.6699	45.1527	55.5556	47.1261	7.6365		133.543	137.798	147.674	139.672	7.24958		0	0	2848		0	0	0
마늘 원재료 garlic	fresh/원재료	0.291932	0.0434277	2500		0.325895	0.306901	0.243														0	0	2500		0	0	0
	boiling/삶기	0.31495	0.0363055	2264		0.343197	0.327654	0.274		5.30895	6.76198	12.7572	8.27604	3.94822		95.3678	96.6837	102.113	98.0548	3.5755		0	0	2264		0	0	0
	baking/굽기	0.344935	0.0433133	2318		0.36747	0.372334	0.295		12.7572	21.3205	21.3992	18.4923	4.96686		104.549	112.488	112.561	109.866	4.60527		0	0	2318		0	0	0
	stir-frying/볶기	0.388759	0.0416613	2438		0.375958	0.435319	0.355		15.3617	41.8431	46.0905	34.4318	16.6511		112.501	138.325	142.467	131.098	16.2382		0	0	2438		0	0	0
	deep-frying/튀기기	0.935944	0.045566	2472		0.929406	0.984426	0.894		185.186	220.763	267.901	224.617	41.4922		281.992	317.17	363.781	320.981	41.0275		0	0	2472		0	0	0
	steaming/찌기	0.28624	0.0270984	1562		0.303398	0.300322	0.255		-6.90326	-2.14373	4.93827	-1.36957	5.9586		58.1668	61.1406	65.5654	61.6243	3.72294		0	0	1562		0	0	0
	roasting/로스팅	0.343486	0.0193837	2164		0.3418	0.363657	0.325		4.88025	18.4932	33.7449	19.0394	14.4401		90.7843	102.568	115.77	103.041	12.4993		0	0	2164		0	0	0
	microwaving	0.318143	0.0185892	2222		0.325507	0.331922	0.297		-0.119275	8.15272	22.2222	10.0852	11.2954		88.774	96.1261	108.631	97.8437	10.0394		0	0	2222		0	0	0
홍고추 원재료 red pepper	fresh/원재료	5.30368	0.3499	2500		5.68378	5.23227	4.995														0.0227087	0.00325319	2500		0.024046	0.0250801	0.019
	boiling/삶기	5.08698	0.229201	2020		4.95731	5.35162	4.952		-12.7814	2.28101	-0.860861	-3.78708	7.94613		70.4726	82.6431	80.1044	77.74	6.42048		0.0208967	0.00513883	2020		0.0246503	0.0150399	0.023		2.51313	-40.0325	21.0526	-5.4889	31.3189		82.8306	48.4538	97.8105	76.365	25.3056
	baking/굽기	4.96783	0.515681	2294		5.07495	5.42154	4.407		-10.7117	3.6173	-11.7718	-6.28874	8.59524		81.9309	95.0792	80.9582	85.9895	7.88699		0.0167528	0.00593467	2294		0.023028	0.0112305	0.016		-4.23357	-55.2215	-15.7895	-25.0815	26.7339		87.8753	41.0887	77.2716	68.7452	24.531
	stir-frying/볶기	4.91704	0.274903	2230		4.5997	5.08242	5.069		-19.0732	-2.86401	1.48148	-6.81856	10.8329		72.1867	86.6453	90.5215	83.1178	9.66296		0.0241526	0.00250281	2230		0.0223009	0.0231568	0.027		-7.2574	-7.66862	42.1053	9.05975	28.619		82.7264	82.3596	126.758	97.2813	25.5281
	deep-frying/튀기기	9.10015	0.178797	2362		9.16987	9.23359	8.897		61.334	76.4738	78.1181	71.9753	9.25225		152.428	166.732	168.286	162.482	8.74153		0.0313363	0.0188034	2362		0.0450975	0.00991135	0.039		87.547	-60.4812	105.263	44.1096	91.0105		177.194	37.3373	193.933	136.155	85.9867
	steaming/찌기	5.42999	0.0741188	1266		5.35394	5.50202	5.434		-5.80311	5.15549	8.78879	2.71372	7.59622		47.7013	53.2507	55.0906	52.0142	3.84673		0.019651	0.00769333	1266		0.0265805	0.0113723	0.021		10.5404	-54.6559	10.5263	-11.1964	37.6371		55.9777	22.9622	55.9705	44.9701	19.0594
	roasting/로스팅	6.14163	0.0533973	1994		6.09637	6.20052	6.128		7.259	18.5053	22.6827	16.149	7.97726		85.5498	94.5199	97.8517	92.6405	6.36266		0.0229887	0.00735723	1994		0.0283626	0.0146036	0.026		17.9516	-41.7724	36.8421	4.34043	41.0367		94.0782	46.4423	109.145	83.2219	32.7308
	microwaving	5.79585	0.0662666	2202		5.73431	5.78724	5.866		0.88897	10.6067	17.4374	9.64438	8.3161		88.863	97.4224	103.439	96.5748	7.32482		0.0213684	0.00778967	2202		0.0266792	0.0124261	0.025		10.9505	-50.4545	31.5789	-2.64167	42.6724		97.7252	43.6397	115.895	85.7532	37.5858
